# Supplementary material for: Injectable human recombinant collagen matrices limit adverse remodeling and improve cardiac function after myocardial infarction
Source: Nat Commun. 2019 Oct 25;10:4866. doi: 10.1038/s41467-019-12748-8 (PMC6814728; doi:10.1038/s41467-019-12748-8)
Supplement: Supplementary file 6 — Source Data [file 41467_2019_12748_MOESM6_ESM.xlsx]

## Sheet: Figure 1
Figure 1B		Denaturation Temperature/C	SD
	rHCI	46	6.8
	rHCIII	49	6.7
Figure 1C		Degradation mg/min	SD
	rHCI	0.59	0.05
	rHCIII	0.15	0.02
Figure 1D		Viscosity Pa*s	SD
	rHCI	36	8
	rHCIII	104	13
Figure 1E	rHCI (diameter nm)	rHCIII (diameter nm)		Figure 1F
	9.38	14.65
	11.46	11.72		rHCI	Intensity	SEM	rHCIII	SEM
	6.25	38.09		2h	366000000	123000000	347000000	64500000
	10.42	35.16		2 days	255000000	108000000	81600000	41800000
	8.33	19.53		7 days	67500000
	8.33	46.88
	9.38	37.11
	8.33	14.65
	10.42	19.53
	5.21	30.27
	13.54	11.72
	22.92	44.92
	11.46	23.44
	6.25	21.48
	5.21	11.72
	3.12	19.53
	4.17	11.72
	4.17	8.79
	6.25	14.65
	4.17	7.81
	5.21	87.89
	8.33	33.2
	11.46	15.62
	4.17	60.55
	11.46	54.69
	7.29	81.05
	5.21	11.72
	8.33	8.79
	9.38	7.81
	6.25	20.51
	8.33	41.02
	5.21	28.32
	6.25	28.32
	4.17	23.44
	12.5	27.34
	9.38	30.27
	12.5	11.72
	13.54	55.66
	21.88	26.37
	12.5	9.77
	9.38	10.74
	22.92	19.53
	7.29	59.57
	8.33	29.3
	6.25	37.11
	8.33	44.92
	12.5	14.65
	9.38	12.7
	29.17	24.41
	9.38	16.6
	8.33	19.53
	20.83	16.6
	12.5	22.46
	13.54	26.37
	23.96	19.53
	21.88	9.77
	18.75	19.53
	16.67	39.06
	12.5	22.46
	5.21	34.18
	11.46	60.55
	7.29	15.62
	23.96	10.74
	10.42	12.7
	14.58	9.77
	9.38	33.2
	10.42	3.91
	14.58	57.62
	6.25	20.51
	6.25	15.62
	12.5	11.72
	8.33	47.85
	7.29	39.06
	8.33	20.51
	8.33	21.48
	15.63	23.44
	14.58	16.6
	13.54	16.6
	8.33	21.48
	7.29	17.58
	8.33	28.32
	9.38	31.25
	5.21	24.41
	19.79	38.09
	11.46	27.34
	3.12	22.46
	6.25	19.53
	3.12	26.37
	12.5	31.25
	12.5	24.41
	9.38	29.3
	18.75	17.58
	18.75	29.3
	22.92	21.48
	10.42	23.44
	11.46	19.53
	15.63	27.34
	11.46	23.44
	9.38	33.2
	7.29	21.48
	8.33	8.79
	13.54	15.62
	7.29	51.76
	8.33	16.6
	6.25	13.67
	17.71	32.23
	6.25	12.7
	12.5	26.37
	7.29	24.41
	13.54	46.88
	6.25	46.88
	13.54	39.06
	11.46	7.81
	10.42	11.72
	13.54	13.67
	8.33	62.5
	6.25	18.55
	5.21	44.92
	8.33	46.88
	7.29	9.77
	6.25	5.86
	6.25	23.44
	12.5	7.81
	8.33	18.55
	6.25	9.77
	7.29	31.25
	5.21	22.46
	6.25	26.37
	6.25	29.3
	11.46	19.53
	12.5	21.48
	7.29	15.62
	4.17	23.44
	6.25	47.85
	14.58	44.92
	11.46	13.67
	9.38	45.9
	7.29	15.62
	7.29	20.51
	5.21	30.27
	4.17	16.6
	12.5	22.46
	16.67	12.7
	6.25	54.69
	6.25	25.39
	15.63	26.37
	11.46	18.55
	8.33	18.55
	7.29	22.46
	8.33	23.44
	11.46	15.62
	8.33	17.58
	26.04	39.06
	23.96	33.2
	5.21	11.72
	7.29	11.72
	14.58	15.62
	12.5	23.44
	11.46	8.79
	10.42	10.74
	8.33	6.84
	13.54	23.44
	9.38	33.2
	3.12	42.97
	7.29	33.2
	15.63	37.11
	9.38	29.3
	6.25	23.44
	9.38	17.58
	5.21	14.65
	6.25	29.3
	5.21	38.09
	7.29	24.41
	4.17	26.37
	6.25	23.44
	6.25	29.3
	6.25	53.71
	7.29	32.23
	11.46	36.13
	7.29	42.97
	6.25	43.95
	4.17	50.78
	7.29	41.02
	6.25	79.1
	7.29	37.11
	8.33	88.87
	7.29	19.53
	10.42	26.37
	7.29	18.55
	7.29	30.27
	6.25	35.16
	9.38	37.11
	8.33	32.23
	9.38	25.39
	7.29	25.39
	8.33	30.27
	6.25	20.51
	7.29	21.48
	8.33	12.7
	5.21	39.06
	5.21	41.02
	3.12	16.6
	13.54	28.32
	9.38	35.16
	10.42	30.27
	11.46	23.44
	6.25	25.39
	5.21	41.02
	6.25	60.55
	6.25	9.77
	6.25	37.11
	7.29	63.48
	7.29	46.88
	9.38	42.97
	8.33	31.25
	12.5	13.67
	4.17	49.8
	3.12	49.8
	6.25	68.36
	7.29	44.92
	7.29	26.37
	7.29	28.32
	6.25	22.46
	7.29	26.37
	7.29	74.22
	5.21	27.34
	5.21	13.67
	8.33	22.46
	7.29	35.16
	7.29	61.52
	6.25	41.02
	4.17	7.81
	7.29	8.79
	11.46	41.02
	5.21	28.32
	13.54	35.16
	5.21	21.48
	12.5	46.88
	5.21	24.41
	5.21	29.3
	4.17	34.18
	8.33	11.72
	5.21	17.58
	5.21	32.23
	11.46	9.77
	3.12	40.04
	4.17	101.56
	7.29	45.9
	5.21	42.97
	13.54	48.83

## Sheet: Figure 2
Figure 2A		LVEF (%)	SEM
Baseline	PBS	37.86	2.24
	rHCI	34.55	1.55
	rHCIII	36.67	2.24
Follow-up	PBS	28.19	1.66
	rHCI	44.19	1.85
	rHCIII	41.41	2.37
Figure 2B		FAC Fold Change	SEM
	PBS	0.75	0.05
	rHCI	1.33	0.07
	rHCIII	1.12	0.06
Figure 2C		ESV Fold Change	SEM
	PBS	1.44	0.07
	rHCI	0.95	0.04
	rHCIII	1.17	0.08
Figure 2D		EDV Fold Change	SEM
	PBS	1.26	0.09
	rHCI	1.13	0.05
	rHCIII	1.24	0.08
Figure 2E		SV Fold Change	SEM
	PBS	1.0182	0.15
	rHCI	1.46	0.07
	rHCIII	1.4	0.11
Figure 2F		CO Fold Change	SEM
	PBS	1.02	0.1
	rHCI	1.48	0.8
	rHCIII	1.45	0.12
Figure 2G		YM (kPa)	SEM
2 day	PBS	8.87	4.67
	Sham	42.3	8.61
	rHCI	40.98	6.71
	rHCIII	66.86	8.96
28 day	rHCI	18.28	6.25
	rHCIII	27.17	7.61
Figure 2H		Strain (%)	SEM
	PBS	-2.3	1.8
	rHCI	-9.8	1.6
	rHCIII	-7.8	3.3

## Sheet: Figure 3
Figure 3B		Mass/Tibia Length Ratio	SEM
	PBS	9.24	0.45
	rHCI	7.64	0.41
	rHCIII	9.08	0.46
Figure 3D		Remote Wall Thickness (mm)	SEM
	PBS	0.96	0.09
	rHCI	1.3	0.06
	rHCIII	1.18	0.08
Figure 3E		Scar Size (%LV)	SEM
	PBS	52.35	9.29
	rHCI	32.89	6.14
	rHCIII	35.96	6.07

## Sheet: Figure 4
Figure 4A		Density (/mm2)	SEM
SCAR
Capillaries	PBS	579	63
	rHCI	542	35
	rHCIII	644	40
Arterioles	PBS	72	4
	rHCI	74	9
	rHCIII	68	5
Border zone
Capillaries	PBS	857	41
	rHCI	1077	44
	rHCIII	1008	32
Arterioles	PBS	43	3
	rHCI	39	3
	rHCIII	46	3
Figure 4B		Cardiac Troponin Area (mm2)	SEM
	PBS	0.082	0.005
	rHCI	0.103	0.002
	rHCIII	0.094	0.003
Figure 4C		Cnx43 expression in remote area (%)	SEM
	PBS	8.13	0.87
	rHCI	12.45	1.31
	rHCIII	9.25	1.3

## Sheet: Figure 5
Figure 5A		CD206+ cells (/mm2)	SEM
Scar	PBS	371	46
	rHCI	596	85
	rHCIII	418	23
Border zone	PBS	291	45
	rHCI	297	45
	rHCIII	260	30
Remote	PBS	160	49
	rHCI	178	29
	rHCIII	155	29
Figure 5B		Cells (%)	SEM
GFP+	PBS	9.82	0.68
	rHCI	6.96	0.85
	rHCIII	10.06	1.06
GFP+ F4/80+	PBS	10.26	0.71
	rHCI	7.17	0.93
	rHCIII	10.09	1.34
GFP+ CD38+	PBS	8.53	0.6
	rHCI	5.86	0.76
	rHCIII	9.13	1.01
GFP+ CD11b+	PBS	7.86	0.54
	rHCI	5.56	0.67
	rHCIII	8.43	0.96

## Sheet: Figure 6
Figure 6A		Cells/mL in Blood	SEM
Monocytes	PBS	3.29796e+06	879342
	rHCI	2189900	296426
	rHCIII	5776300	1.2443e+06
Monocyte Ly6C hi	PBS	2.28019e+06	727972
	rHCI	1.41211e+06	184557
	rHCIII	4296440	1.08773e+06
Monocytes Ly6Clo	PBS	1.01776e+06	195763
	rHCI	777793	124137
	rHCIII	1479856	223948
Figure 6B		Cells/mg in Heart	SEM
Monocyte Ly6C hi	PBS	388	64
	rHCI	421	172
	rHCIII	907	159
Monocytes Ly6Clo	PBS	541	69
	rHCI	524	214
	rHCIII	821	191
Macrophages	PBS	1629	225
	rHCI	1870	764
	rHCIII	2049	592

## Sheet: Figure 7
Figure 7A		# of Adhered BMDMs/FOV	SD
	rHCI	16	2.6
	rHCIII	15.05	2.5
Figure 7B		# of Migrating BMDMs/FOV	SD
	rHCI	99.5	15
	rHCIII	186	52
Figure 7C		# of Macrophages/TCPS	SD
M1	rHCI	1.14	0.1
	rHCIII	1.18	0.12
M2	rHCI	2.53	0.6
	rHCIII	4.66	1.62
Figure 7D		Gene expression FC/TCPS	SD
MMP1	rHCI	2.18	0.71
	rHCIII	5.4	1.44
Arg1	rHCI	125	53
	rHCIII	101	34
Figure 7E		# Dead Macrophages FC/TCPS	SD
	rHCI	-5.1	0.23
	rHCIII	-2.16	0.85
Figure 7F		# Dead NRVM FC/TCPS	SD
	rHCI	0.91	0.18
	rHCIII	0.98	0.24

## Sheet: Figure S2
Figure S2A		Denaturation Temperature/C	SD
	rHCI	49	5.7
	rHCIII	50	2
Figure S2B		Pore Size µM	SEM
	rHCI (-CS)	9.2	0.3
	rHCI (+CS)	9.3	0.3
	rHCIII (-CS)	31	1.3
	rHCIII (+CS)	28	1

## Sheet: Figure S4
Figure S4		LVEF FC from Baseline	SEM
	PBS	0.76	0.04
	rHCI	1.3	0.05
	rHCIII	1.15	0.07
	rHCI only	0.68	0.09
	rHCIII only	0.76	0.01

## Sheet: Figure S5
Figure S5A		ESV (µL)	SEM
Baseline	PBS	41	3.88
	rHCI	35.59	2.45
	rHCIII	36.78	2.61
Follow-up	PBS	59.83	7.88
	rHCI	33.9	2.94
	rHCIII	42.52	3.85
Figure S5B		EDV (µL)	SEM
Baseline	PBS	64.88	3.96
	rHCI	53.73	2.57
	rHCIII	57.02	2.74
Follow-up	PBS	82.29	9.45
	rHCI	60.61	3.38
	rHCIII	69.62	4.35

[truncated: 5 more sheets: Figure S6, Figure S7, Figure S8, Figure S9, Figure S10]
